# Supplementary material for: VISTA Ligation Reduces Antitumor T-Cell Activity in Pancreatic Cancer
Source: Cancers (Basel). 2023 Apr 17;15(8):2326. doi: 10.3390/cancers15082326 (PMC10136841; doi:10.3390/cancers15082326)
Supplement: Supplementary file 1 [file cancers-15-02326-s001.zip]

Archive with 1 entries (1 files):
- cancers-2312993-supplementary.pdf
